# Supplementary material for: ArpC5 isoforms regulate Arp2/3 complex–dependent protrusion through differential Ena/VASP positioning
Source: Sci Adv. 2023 Jan 20;9(3):eadd6495. doi: 10.1126/sciadv.add6495 (PMC9858492; doi:10.1126/sciadv.add6495)
Supplement: Supplementary file 2 — Table S2 [file sciadv.add6495_table_s2.zip]

Archive with 1 entries (1 files):
- sciadv.add6495_table_s2.xlsx
