# Supplementary material for: ArpC5 isoforms regulate Arp2/3 complex–dependent protrusion through differential Ena/VASP positioning
Source: Sci Adv. 2023 Jan 20;9(3):eadd6495. doi: 10.1126/sciadv.add6495 (PMC9858492; doi:10.1126/sciadv.add6495)
Supplement: Supplementary file 2 — Table S2 [file sciadv.add6495_table_s2.zip › sciadv.add6495_table_s2.xlsx]

## Sheet: Sheet1
	Figure 1 F								Figure 1 J								Figure 2 D								Figure 2H					Figure 3G								Figure 3I								Fig 4A
		WT	C5KO #16	C5KO #17	C5KO #19					WT	C5LKO #15	C5LKO #16	C5LKO #18					empty	ArpC5	ArpC5L						ArpC5	ArpC5L				WT	C5KO #17	C5LKO #16						WT	C5KO #17	C5LKO #16						WT	C5KO #17	C5LKO #16
	Number of values	50	50	50	50				Number of values	50	50	50	50				Number of values	30	30	30					Number of values	51	49			Number of values	2819	2195	2410					Number of values	61	97	61					Number of values	150	150	150
	Minimum	1.417	1.035	0.9691	1.195				Minimum	1.245	2.462	1.889	2.153				Minimum	0.5524	1.138	0.5924					Minimum	1.607	0.6876			Minimum	0.7276	0.171	0.4684					Minimum	69.88	116.8	127.2					Minimum	0.53	0.41	0.45
	25% Percentile	2.608	1.482	1.62	1.834				25% Percentile	2.295	3.577	3.852	3.519				25% Percentile	1.024	1.663	1.035					25% Percentile	2.164	1.178			25% Percentile	26.45	31.89	23.14					25% Percentile	197.7	206.2	227.1					25% Percentile	0.93	0.7275	0.9
	Median	3.02	1.742	1.83	1.972				Median	2.884	4.237	4.324	4.28				Median	1.143	2.248	1.31					Median	2.549	1.698			Median	43.93	53.27	40.2					Median	252.9	242	258.7					Median	1.085	0.855	1.115
	75% Percentile	3.873	2.092	2.3	2.253				75% Percentile	3.858	4.851	4.917	4.768				75% Percentile	1.606	2.401	1.642					75% Percentile	3.24	2.501			75% Percentile	64.52	71.79	61.61					75% Percentile	309.4	283.9	296.9					75% Percentile	1.303	1.013	1.355
	Maximum	5.93	3.117	3.119	3.222				Maximum	5.958	5.892	6.467	6.128				Maximum	3.83	3.76	2.776					Maximum	6.487	4.879			Maximum	90	90	90					Maximum	427.4	395.6	364.1					Maximum	2.06	1.96	2.26
	Range	4.512	2.082	2.15	2.027				Range	4.713	3.43	4.578	3.975				Range	3.277	2.622	2.184					Range	4.88	4.191			Range	89.27	89.83	89.53					Range	357.5	278.8	236.9					Range	1.53	1.55	1.81
	95% CI of median								95% CI of median								95% CI of median								95% CI of median					95% CI of median								95% CI of median								95% CI of median
	Actual confidence level	0.9672	0.9672	0.9672	0.9672				Actual confidence level	0.9672	0.9672	0.9672	0.9672				Actual confidence level	0.9572	0.9572	0.9572					Actual confidence level	0.9511	0.9556			Actual confidence level	0.95	0.95	0.95					Actual confidence level	0.9604	0.9583	0.9604					Actual confidence level	0.9591	0.9591	0.9591
	Lower confidence limit	2.787	1.577	1.753	1.889				Lower confidence limit	2.488	3.717	4.009	3.917				Lower confidence limit	1.045	1.846	1.109					Lower confidence limit	2.304	1.408			Lower confidence limit	42.46	51.87	38.75					Lower confidence limit	229.8	232.8	244					Lower confidence limit	1.02	0.82	1.03
	Upper confidence limit	3.32	2.001	2.046	2.114				Upper confidence limit	3.336	4.502	4.543	4.589				Upper confidence limit	1.528	2.361	1.553					Upper confidence limit	2.871	2.134			Upper confidence limit	45.39	54.62	41.41					Upper confidence limit	294.1	251.9	276.5					Upper confidence limit	1.14	0.91	1.19
	Shapiro-Wilk test								Shapiro-Wilk test								Shapiro-Wilk test								Shapiro-Wilk test					Shapiro-Wilk test								Shapiro-Wilk test								Shapiro-Wilk test
	W	0.9629	0.9678	0.953	0.9742				W	0.9399	0.9808	0.9764	0.9775				W	0.8016	0.9586	0.9223					W	0.848	0.923			W	0.967	0.958	0.96					W	0.9875	0.9902	0.9661					W	0.9662	0.9332	0.9635
	P value	0.1173	0.1877	0.0452	0.3392				P value	0.0134	0.5881	0.4138	0.4502				P value	<0.0001	0.2853	0.0308					P value	<0.001	0.004			P value	<0.001	<0.001	<0.001					P value	0.7901	0.7038	0.0885					P value	0.0009	<0.0001	0.0005
	Passed normality test (alpha=0.05)?	Yes	Yes	No	Yes				Passed normality test (alpha=0.05)?	No	Yes	Yes	Yes				Passed normality test (alpha=0.05)?	No	Yes	No					Passed normality test (alpha=0.05)?	No	No			Passed normality test (alpha=0.05)?	No	No	No					Passed normality test (alpha=0.05)?	Yes	Yes	Yes					Passed normality test (alpha=0.05)?	No	No	No
	P value summary	ns	ns	*	ns				P value summary	*	ns	ns	ns				P value summary	****	ns	*					P value summary	***	**			P value summary	***	***	***					P value summary	ns	ns	ns					P value summary	***	****	***
	Kruskal-Wallis test								Kruskal-Wallis test								Kruskal-Wallis test								Mann-Whitney test					Kruskal-Wallis test								Kruskal-Wallis test								Kruskal-Wallis test
	P value	<0.001							P value	<0.001							P value	<0.001							Column B	ArpC5L				P value	<0.001							P value	0.2648							P value	<0.001
	Exact or approximate P value?	Approximate							Exact or approximate P value?	Approximate							Exact or approximate P value?	Approximate							vs.	vs.				Exact or approximate P value?	Approximate							Exact or approximate P value?	Approximate							Exact or approximate P value?	Approximate
	P value summary	***							P value summary	***							P value summary	***							Column A	ArpC5				P value summary	***							P value summary	ns							P value summary	***
	Do the medians vary signif. (P < 0.05)?	Yes							Do the medians vary signif. (P < 0.05)?	Yes							Do the medians vary signif. (P < 0.05)?	Yes												Do the medians vary signif. (P < 0.05)?	Yes							Do the medians vary signif. (P < 0.05)?	No							Do the medians vary signif. (P < 0.05)?	Yes
	Number of groups	4							Number of groups	4							Number of groups	3							Mann Whitney test					Number of groups	3							Number of groups	3							Number of groups	3
	Kruskal-Wallis statistic	82.78							Kruskal-Wallis statistic	32.25							Kruskal-Wallis statistic	27.99							P value	<0.001				Kruskal-Wallis statistic	151							Kruskal-Wallis statistic	2.658							Kruskal-Wallis statistic	68.48
																									Exact or approximate P value?	Exact
	Data summary								Data summary								Data summary								P value summary	***				Data summary								Data summary								Data summary
	Number of treatments (columns)	4							Number of treatments (columns)	4							Number of treatments (columns)	3							Significantly different (P < 0.05)?	Yes				Number of treatments (columns)	3							Number of treatments (columns)	3							Number of treatments (columns)	3
	Number of values (total)	200							Number of values (total)	200							Number of values (total)	90							One- or two-tailed P value?	Two-tailed				Number of values (total)	7424							Number of values (total)	219							Number of values (total)	450
																									Sum of ranks in column A,B	3255 , 1795
	Number of families	1							Number of families	1							Number of families	1							Mann-Whitney U	570				Number of families	1							Number of families	1							Number of families	1
	Number of comparisons per family	3							Number of comparisons per family	3							Number of comparisons per family	2												Number of comparisons per family	2							Number of comparisons per family	2							Number of comparisons per family	2
	Alpha	0.05							Alpha	0.05							Alpha	0.05							Difference between medians					Alpha	0.05							Alpha	0.05							Alpha	0.05
																									Median of column A	2.549, n=51
	Dunn's multiple comparisons test	Mean rank diff.	Significant?	Summary	Adjusted P Value	A-?			Dunn's multiple comparisons test	Mean rank diff.	Significant?	Summary	Adjusted P Value	A-?			Dunn's multiple comparisons test	Mean rank diff.	Significant?	Summary	Adjusted P Value	A-?			Median of column B	1.698, n=49				Dunn's multiple comparisons test	Mean rank diff.	Significant?	Summary	Adjusted P Value	A-?			Dunn's multiple comparisons test	Mean rank diff.	Significant?	Summary	Adjusted P Value	A-?			Dunn's multiple comparisons test	Mean rank diff.	Significant?	Summary
	WT vs. #16	97.77	Yes	***	<0.001	B	#16		WT vs. #15	-50.47	Yes	***	<0.001	B	#15		empty vs. ArpC5	-32.77	Yes	***	<0.001	B	ArpC5		Difference: Actual	-0.8511				WT vs. C5KO #17	-508.8	Yes	***	<0.001	B	C5KO #17		WT vs. C5KO #17	11.94	No	ns	0.498	B	C5KO #17		WT vs. C5KO #17	105.8	Yes	***
	WT vs. #17	80.84	Yes	***	<0.001	C	#17		WT vs. #16	-58.47	Yes	***	<0.001	C	#16		empty vs. ArpC5L	-4.133	No	ns	>0.99	C	ArpC5L		Difference: Hodges-Lehmann	-0.8707				WT vs. C5LKO #16	256.8	Yes	***	<0.001	C	C5LKO #16		WT vs. C5LKO #16	-3.68	No	ns	>0.999	C	C5LKO #16		WT vs. C5LKO #16	-3.537	No	ns
	WT vs. #19	70.23	Yes	***	<0.001	D	#19		WT vs. #18	-50.5	Yes	***	<0.001	D	#18
																	Test details	Mean rank 1	Mean rank 2	Mean rank diff.	n1	n2	Z							Test details	Mean rank 1	Mean rank 2	Mean rank diff.	n1	n2	Z		Test details	Mean rank 1	Mean rank 2	Mean rank diff.	n1	n2	Z		Test details	Mean rank 1	Mean rank 2	Mean rank diff.
	Test details	Mean rank 1	Mean rank 2	Mean rank diff.	n1	n2	Z		Test details	Mean rank 1	Mean rank 2	Mean rank diff.	n1	n2	Z		empty vs. ArpC5	33.2	65.97	-32.77	30	30	4.858							WT vs. C5KO #17	3645	4154	-508.8	2819	2195	8.34		WT vs. C5KO #17	114.3	102.3	11.94	61	97	1.153		WT vs. C5KO #17	259.6	153.8	105.8
	WT vs. #16	162.7	64.94	97.77	50	50	8.446		WT vs. #15	60.64	111.1	-50.47	50	50	4.36		empty vs. ArpC5L	33.2	37.33	-4.133	30	30	0.6128							WT vs. C5LKO #16	3645	3389	256.8	2819	2410	4.319		WT vs. C5LKO #16	114.3	117.9	-3.68	61	61	0.3208		WT vs. C5LKO #16	259.6	263.1	-3.537
	WT vs. #17	162.7	81.87	80.84	50	50	6.984		WT vs. #16	60.64	119.1	-58.47	50	50	5.051
	WT vs. #19	162.7	92.48	70.23	50	50	6.067		WT vs. #18	60.64	111.1	-50.5	50	50	4.363
[truncated: 101 more columns]
