# Supplementary material for: ArpC5 isoforms regulate Arp2/3 complex–dependent protrusion through differential Ena/VASP positioning
Source: Sci Adv. 2023 Jan 20;9(3):eadd6495. doi: 10.1126/sciadv.add6495 (PMC9858492; doi:10.1126/sciadv.add6495)
Supplement: Supplementary file 3 — Movies S1 to S4 [file sciadv.add6495_movies_s1_to_s4.zip]

Archive with 4 entries (4 files):
- sciadv.add6495_movie_s1.mp4
- sciadv.add6495_movie_s2.avi
- sciadv.add6495_movie_s3.avi
- sciadv.add6495_movie_s4.avi
